# Supplementary material for: Blastospores from Metarhizium anisopliae and Metarhizium rileyi Are Not Always as Virulent as Conidia Are towards Spodoptera frugiperda Caterpillars and Use Different Infection Mechanisms
Source: Microorganisms. 2023 Jun 16;11(6):1594. doi: 10.3390/microorganisms11061594 (PMC10305327; doi:10.3390/microorganisms11061594)
Supplement: Supplementary file 1 [file microorganisms-11-01594-s001.zip]

Archive with 3 entries (3 files):
- Supplementary Files_Table S1.pdf
- Supplementary Files_Table S2.pdf
- Supplementary Files_Table S3.pdf
